# Supplementary material for: Antibiotic Susceptibility, Virulome, and Clinical Outcomes in European Infants with Bloodstream Infections Caused by Enterobacterales
Source: Antibiotics (Basel). 2021 Jun 11;10(6):706. doi: 10.3390/antibiotics10060706 (PMC8230887; doi:10.3390/antibiotics10060706)
Supplement: Supplementary file 1 [file antibiotics-10-00706-s001.zip]

Archive with 1 entries (1 files):
- antibiotics-1238301-supplementary.pdf
